# Supplementary material for: COVID-19 Secondary Infections in ICU Patients and Prevention Control Measures: A Preliminary Prospective Multicenter Study
Source: Antibiotics (Basel). 2022 Jul 28;11(8):1016. doi: 10.3390/antibiotics11081016 (PMC9405068; doi:10.3390/antibiotics11081016)
Supplement: Supplementary file 1 [file antibiotics-11-01016-s001.zip]

Archive with 1 entries (1 files):
- antibiotics-1829345-supplementary.pdf
